# Supplementary material for: Antimicrobial Resistance Patterns and Risk Factors Associated with Salmonella spp. Isolates from Poultry Farms in the East Coast of Peninsular Malaysia: A Cross-Sectional Study
Source: Pathogens. 2021 Sep 9;10(9):1160. doi: 10.3390/pathogens10091160 (PMC8470665; doi:10.3390/pathogens10091160)
Supplement: Supplementary file 1 [file pathogens-10-01160-s001.zip]

Archive with 1 entries (1 files):
- pathogens-1328074-supplementary.pdf
